# Supplementary material for: Diversity and spoilage potential of microbial communities associated with grape sour rot in eastern coastal areas of China
Source: PeerJ. 2020 Jun 16;8:e9376. doi: 10.7717/peerj.9376 (PMC7315622; doi:10.7717/peerj.9376)
Supplement: Data S3 — The original image data file of ITS gene obtained by Illumina Miseq™ was transformed into the original sequencing sequence by CASAVA Base Calling analysis (Sequenced Reads). [file peerj-08-9376-s007.zip]

Archive with 1 entries (1 files):
- ITS171489_R1.fastq
